# Supplementary material for: The Clinical Features of In-Hospital Recurrence in Acute Ischaemic Stroke Patients over Time: A Real-World Observation at a Single Center
Source: Brain Sci. 2022 Jan 18;12(2):123. doi: 10.3390/brainsci12020123 (PMC8869764; doi:10.3390/brainsci12020123)
Supplement: Supplementary file 1 [file brainsci-12-00123-s001.zip]

Archive with 1 entries (1 files):
- brainsci-1515981-supplementary.pdf
